# Supplementary material for: Functional analyses of epidemic Clostridioides difficile toxin B variants reveal their divergence in utilizing receptors and inducing pathology
Source: PLoS Pathog. 2021 Jan 28;17(1):e1009197. doi: 10.1371/journal.ppat.1009197 (PMC7842947; doi:10.1371/journal.ppat.1009197)
Supplement: S1 File — Excel spreadsheet containing, in separate sheets, the underlying numerical data and statistical analysis for figure panels 1A, 1B, 1C, 1D, 1E, 2B, 3B, 3G, 3H, 3I, 4B, 4D, 5A, 5B, 6B, 6C, 6D, 6E, 7B, 7C, 7D, S4A, S4B, S5, S6, and S7B. (XLSX) [file ppat.1009197.s009.xlsx]

## Sheet: Fig 1a
Toxin concentration (pM)	WT						Mean	Standard Deviation	CSPG4 KO						Mean	Standard Deviation	FZD KO						Mean	Standard Deviation
0.00017	0.06452	0.0339	0.04615	0.07576	0.07813	0.08772	0.06436	0.02061							--	--	0.06	0.1	0.03704	0.03846	0.2	0.0625	0.083	0.06168
0.00051	0.04348	0.04688	0.05769	0.11628	0.08511	0.03704	0.06441	0.03052	0.18519	0	0.13462	0.08333	0	0.02381	0.07116	0.07687	0.05556	0.02128	0.11765	0.03226	0.02778	0.175	0.07159	0.06176
0.00152	0.09302	0.09375	0.05769	0.05556	0.07317	0.20833	0.09692	0.05701	0.0625	0.03448	0	0.11628	0.11538	0.19355	0.08703	0.0692	0.11111	0.18182	0.1	0.10811	0	0	0.08351	0.07106
0.00457	0.4	0.43333	0.47059	0.58741	0.30741	0.42	0.43646	0.09189	0.06897	0.08571	0.03448	0	0	0.125	0.05236	0.04994	0.17241	0.06977	0.08571	0.08333	0.19355	0.07407	0.11314	0.05482
0.0137	0.71154	0.8	0.68	0.7561	0.7377	0.74627	0.7386	0.04075	0.21212	0.05263	0.04545	0.0625	0	0.12821	0.08349	0.07531	0.13514	0.13514	0.19444	0.27273	0.03333	0.09091	0.14361	0.08287
0.041	1	1	0.925	1	1	1	0.9875	0.03062	0.05882	0.08696	0.15385	0.06452	0.025	0.08696	0.07935	0.04304	0.29412	0.23529	0.34783	0.36842	0.25926	0.24528	0.2917	0.05555
0.123	1	1	1	1	1	1	1	0	0.18091	0.08889	0.09091	0.07326	0.03704	0.07636	0.09123	0.04802	0.73913	0.7193	0.8	0.88889	0.85185	0.78571	0.79748	0.06477
0.37	1	1	1	1	1	1	1	0	0.26667	0.38889	0.11111	0.30769	0.14815	0.17391	0.23274	0.10636	0.95833	0.88889	0.91304	1	0.81818	0.83333	0.90196	0.07044
1.1	1	1	1	1	1	1	1	0	0.53846	0.68966	0.70833	0.75	0.81081	0.66667	0.69399	0.09159	1	1	1	1	1	1	1	0
3.3	1	1	1	1	1	1	1	0	0.91667	0.86957	0.85	0.85294	0.84211	0.93548	0.87779	0.03891	1	1	1	1	1	1	1	0
10	1	1	1	1	1	1	1	0	1	1	1	1	1	0.91304	0.98551	0.0355	1	1	1	1	1	1	1	0
30	1	1	1	1	1	1	1	0	1	1	1	1	1	1	1	0	1	1	1	1	1	1	1	0
100									1	1	1	1	1	1	1	0

## Sheet: Fig 1b
Toxin concentration (pM)	WT						Mean	Standard Deviation	CSPG4 KO						Mean	Standard Deviation	FZD KO						Mean	Standard Deviation
0.00017	0.0625	0.03448	0	0.04545	0.03448	0.125	0.05032	0.04191							--	--	0.02703	0.08511	0.1	0.25641	0.04	0.11628	0.10414	0.08219
0.00051	0.02703	0.04762	0	0.10714	0.02941	0.09434	0.05092	0.04167	0.1	0	0.05714	0.2	0	0.04545	0.0671	0.07526	0.07895	0.17391	0.09524	0.06667	0.11111	0	0.08765	0.05701
0.00152	0	0.0625	0	0.04	0.04651	0.04839	0.0329	0.02652	0.03448	0.04545	0	0.07407	0.07407	0.07692	0.05083	0.03047	0.09434	0.09091	0.13158	0.08333	0.08163	0.08	0.09363	0.01941
0.00457	0.03571	0.11905	0.2	0.04082	0.05882	0.09091	0.09089	0.06209	0.02941	0.19565	0.08333	0.08333	0.04762	0.06897	0.08472	0.0583	0.06897	0.04444	0.12281	0	0.06897	0.08571	0.06515	0.04111
0.0137	0.14706	0.14634	0.14286	0.19048	0.05882	0.21875	0.15072	0.05431	0.13636	0.08	0.13333	0.05556	0.15152	0	0.09279	0.05857	0.21212	0.11628	0.09524	0.11765	0.16	0.16129	0.14376	0.04251
0.041	0.33333	0.47037	0.41935	0.51429	0.45714	0.44444	0.43982	0.06092	0	0.12821	0.10256	0.06897	0.07692	0.14815	0.08747	0.05229	0.35185	0.25	0.35897	0.27273	0.35897	0.5	0.34875	0.08789
0.123	0.76	0.83333	0.66667	0.66667	0.78261	0.72222	0.73858	0.06631	0	0.16667	0.16	0.07843	0.08571	0.03333	0.08736	0.06663	0.90909	0.68421	0.77778	0.72222	0.65625	0.68421	0.73896	0.09335
0.37	0.96	1	0.95833	1	1	0.93333	0.97528	0.02868	0.03846	0.13333	0.05882	0.11538	0	0.02326	0.06154	0.05262	0.93103	0.96875	0.82353	0.92857	0.96154	0.89474	0.91803	0.05333
1.1	1	1	1	1	1	1	1	0	0	0	0.22222	0.04545	0	0.03571	0.05057	0.08647	1	1	1	1	0.91667	0.94118	0.97631	0.03751
3.3	1	1	1	1	1	1	1	0	0.07692	0.08333	0.10526	0.07692	0.06667	0.09524	0.08406	0.014	1	1	1	1	1	1	1	0
10	1	1	1	1	1	1	1	0	0.15385	0.07407	0.08	0.1	0.07143	0.03846	0.0863	0.0386	1	1	1	1	1	1	1	0
30	1	1	1	1	1	1	1	0	0.27273	0.16	0.23077	0.16667	0.2	0.28571	0.21931	0.05302	1	1	1	1	1	1	1	0
100									0.58333	0.67647	0.67742	0.78261	0.81818	0.68	0.703	0.08463
300									1	1	0.9248	0.96842	0.95483	1	0.97468	0.03113

## Sheet: Fig 1c
Toxin concentration (pM)	WT						Mean	Standard Deviation	CSPG4 KO						Mean	Standard Deviation	FZD KO						Mean	Standard Deviation
0.00017	0.06897	0	0.05172	0.13333	0.05405	0.11364	0.07029	0.04776	0.02083	0.02632	0.04167	0.08511	0	0.18519	0.05985	0.06768	0.09375	0.07692	0.25	0	0.13514	0	0.09263	0.09379
0.00051	0.03448	0.05882	0.15152	0.03704	0.13043	0.04762	0.07665	0.051	0.12766	0	0.05556	0.1	0.04167	0	0.05415	0.05202	0.04839	0.12245	0.06897	0.1	0.04878	0.07843	0.07784	0.02923
0.00152	0.02273	0.05263	0.25926	0.02778	0.11111	0.10345	0.09616	0.08814	0.05405	0.07143	0.17241	0.15	0.03226	0.07692	0.09285	0.05565	0.07692	0	0.08696	0.13889	0.07813	0.11111	0.082	0.04663
0.00457	0.02857	0.07143	0.05882	0.06452	0.06897	0.0625	0.05913	0.01564	0.14286	0.04348	0.03226	0.08	0.08333	0.11111	0.08217	0.04127	0.02273	0.09302	0.125	0.09375	0.15385	0.09091	0.09654	0.0438
0.0137	0.25926	0.275	0.14286	0.07692	0.16	0.07407	0.16469	0.08663	0.04167	0.0566	0.08	0.04545	0.03125	0.03333	0.04805	0.01811	0	0.03226	0.18919	0.13793	0	0	0.0599	0.08286
0.041	0.30303	0.36842	0.25	0.30769	0.47222	0.32	0.33689	0.07635	0.08696	0.06667	0.09091	0.04878	0.06452	0.05	0.06797	0.01784	0.18182	0.09091	0.0625	0	0.02439	0.19231	0.09199	0.08004
0.123	0.77551	0.62857	0.66667	0.80769	0.54545	0.66667	0.68176	0.09645	0.16667	0.09091	0.15909	0.19048	0.11905	0	0.12103	0.06916	0.11111	0	0.18182	0.06667	0.06897	0.04545	0.079	0.062
0.37	0.96552	0.94737	0.94444	1	0.97297	0.94872	0.96317	0.02129	0.40909	0.24	0.33333	0.40426	0.16667	0.22222	0.29593	0.1012	0.16279	0.14706	0.12903	0.125	0.06154	0.06897	0.11573	0.04143
1.1	1	1	1	1	1	1	1	0	0.84483	0.77941	0.71429	0.80645	0.66667	0.68421	0.74931	0.07154	0.13636	0.04167	0	0.14286	0.02632	0.16667	0.08564	0.07099
3.3	1	1	1	1	1	1	1	0	0.85714	1	0.9589	0.96875	0.98276	0.81818	0.93096	0.0746	0.23333	0.39286	0.36585	0.19231	0.29091	0.14286	0.26969	0.09825
10	1	1	1	1	1	1	1	0	1	1	1	1	1	1	1	0	0.65385	0.71795	0.52632	0.71875	0.4	0.62162	0.60641	0.12374
30	1	1	1	1	1	1	1	0	1	1	1	1	1	1	1	0	0.90909	0.75	0.91667	0.86154	0.86111	0.86957	0.86133	0.05968

## Sheet: Fig 1d
Toxin concentration (pM)	WT						Mean	Standard Deviation	CSPG4 KO						Mean	Standard Deviation	FZD KO						Mean	Standard Deviation
0.00017	0	0.0303	0	0.03571	0.04762	0.18519	0.0498	0.0691	0	0.175	0.08333	0.0625	0.1	0.08	0.08347	0.05669	0.04688	0.17778	0.10345	0.06667	0.02941	0.10526	0.08824	0.05325
0.00051	0.03333	0.07143	0.05556	0.02778	0.09524	0.03226	0.0526	0.02677	0.06061	0.09375	0.23529	0.05263	0.08696	0.03846	0.09462	0.072	0.2	0	0.03448	0.08929	0.05263	0.11905	0.08257	0.07098
0.00152	0.06452	0.09375	0.16667	0.05556	0.1	0.04348	0.08733	0.04461	0.04444	0.06897	0.17391	0.11111	0.07895	0.06122	0.08977	0.04681	0.13043	0.09524	0.18182	0	0.16176	0.09836	0.11127	0.06434
0.00457	0.13333	0.28	0.13043	0.16129	0.18519	0.29167	0.19699	0.07176	0.05556	0.11905	0.06667	0.07407	0.17391	0.20833	0.11627	0.06282	0.22857	0.125	0.33333	0.12281	0.3871	0.18919	0.231	0.10912
0.0137	0.53077	0.58333	0.66667	0.35	0.375	0.52174	0.50458	0.12177	0.225	0.21212	0.41379	0.13514	0.30769	0.35088	0.2741	0.10208	0.47059	0.3617	0.23529	0.6	0.56061	0.6	0.47137	0.14752
0.041	0.83582	0.77778	0.86667	0.77143	0.84746	0.85	0.82486	0.04021	0.52778	0.48	0.82143	0.51351	0.36667	0.5	0.5349	0.15175	0.80597	0.74286	0.68966	0.82192	0.8	0.82222	0.78044	0.05321
0.123	0.95238	0.96667	0.95918	0.93103	0.95455	0.94595	0.95163	0.01224	0.85	0.71429	0.58333	0.82222	1	0.73333	0.78386	0.14154	0.96429	1	0.9	0.95833	0.94737	0.70833	0.91305	0.10535
0.37	1	1	1	1	1	1	1	0	1	1	0.96552	1	1	1	0.99425	0.01408	1	1	0.86364	1	1	1	0.97727	0.05567
1.1	1	1	1	1	1	1	1	0	1	1	1	1	1	1	1	0	1	1	1	1	1	1	1	0
3.3	1	1	1	1	1	1	1	0	1	1	1	1	1	1	1	0	1	1	1	1	1	1	1	0
10	1	1	1	1	1	1	1	0	1	1	1	1	1	1	1	0	1	1	1	1	1	1	1	0
30	1	1	1	1	1	1	1	0	1	1	1	1	1	1	1	0	1	1	1	1	1	1	1	0

## Sheet: Fig 1e
	WT						Mean	Standard Deviation	FZD KO						Mean	Standard Deviation	CSPG4 KO						Mean	Standard Deviation
TcdB1	0.00662	0.0056	0.00638	0.00637	0.00645	0.00574	0.00619	0.0004175	0.06874	0.07905	0.05778	0.04749	0.06358	0.07127	0.06465	0.01105	0.95019	0.59367	0.82875	0.62517	0.67761	0.83694	0.75205	0.14076
TcdB2	0.06111	0.05381	0.05668	0.04859	0.05033	0.0518	0.05372	0.00458	0.05184	0.08172	0.0626	0.07526	0.0682	0.05195	0.06526	0.0122	69.5696	38.2431	35.2558	67.7554	58.0196	33.2139	50.3429	16.7285
TcdB3	0.05933	0.06054	0.08552	0.06252	0.06684	0.07565	0.0684	0.01026	6.94813	3.46915	8.42265	6.41737	12.5049	7.99714	7.62655	2.9589	0.44846	0.63524	0.59727	0.46686	0.81007	0.78141	0.62322	0.15215
TcdB4	0.00948	0.01097	0.01047	0.00917	0.01749	0.01213	0.01162	0.00307	0.01477	0.02063	0.02418	0.01224	0.00895	0.01273	0.01558	0.00572	0.03689	0.04896	0.02293	0.04269	0.05526	0.03385	0.0401	0.01148

## Sheet: Fig 2b
Toxin concentration (pM)	WT-TcdB1						Mean	Standard Deviation	WT-TcdB2						Mean	Standard Deviation	FZD KO-TcdB1						Mean	Standard Deviation	FZD KO-TcdB2						Mean	Standard Deviation
0.00017	0.06452	0.0339	0.04615	0.07576	0.07813	0.08772	0.06436	0.02061	0.0625	0.03448	0	0.04545	0.03448	0.125	0.05032	0.04191	0.06	0.1	0.03704	0.03846	0.2	0.0625	0.083	0.06168	0.02703	0.08511	0.1	0.25641	0.04	0.11628	0.10414	0.08219
0.00051	0.04348	0.04688	0.05769	0.11628	0.08511	0.03704	0.06441	0.03052	0.02703	0.04762	0	0.10714	0.02941	0.09434	0.05092	0.04167	0.05556	0.02128	0.11765	0.03226	0.02778	0.175	0.07159	0.06176	0.07895	0.17391	0.09524	0.06667	0.11111	0	0.08765	0.05701
0.00152	0.09302	0.09375	0.05769	0.05556	0.07317	0.20833	0.09692	0.05701	0	0.0625	0	0.04	0.04651	0.04839	0.0329	0.02652	0.11111	0.18182	0.1	0.10811	0	0	0.08351	0.07106	0.09434	0.09091	0.13158	0.08333	0.08163	0.08	0.09363	0.01941
0.00457	0.4	0.43333	0.47059	0.58741	0.30741	0.42	0.43646	0.09189	0.03571	0.11905	0.2	0.04082	0.05882	0.09091	0.09089	0.06209	0.17241	0.06977	0.08571	0.08333	0.19355	0.07407	0.11314	0.05482	0.06897	0.04444	0.12281	0	0.06897	0.08571	0.06515	0.04111
0.0137	0.71154	0.8	0.68	0.7561	0.7377	0.74627	0.7386	0.04075	0.14706	0.14634	0.14286	0.19048	0.05882	0.21875	0.15072	0.05431	0.13514	0.13514	0.19444	0.27273	0.03333	0.09091	0.14361	0.08287	0.21212	0.11628	0.09524	0.11765	0.16	0.16129	0.14376	0.04251
0.041	1	1	0.925	1	1	1	0.9875	0.03062	0.33333	0.47037	0.41935	0.51429	0.45714	0.44444	0.43982	0.06092	0.29412	0.23529	0.34783	0.36842	0.25926	0.24528	0.2917	0.05555	0.35185	0.25	0.35897	0.27273	0.35897	0.5	0.34875	0.08789
0.123	1	1	1	1	1	1	1	0	0.76	0.83333	0.66667	0.66667	0.78261	0.72222	0.73858	0.06631	0.73913	0.7193	0.8	0.88889	0.85185	0.78571	0.79748	0.06477	0.90909	0.68421	0.77778	0.72222	0.65625	0.68421	0.73896	0.09335
0.37	1	1	1	1	1	1	1	0	0.96	1	0.95833	1	1	0.93333	0.97528	0.02868	0.95833	0.88889	0.91304	1	0.81818	0.83333	0.90196	0.07044	0.93103	0.96875	0.82353	0.92857	0.96154	0.89474	0.91803	0.05333
1.1	1	1	1	1	1	1	1	0	1	1	1	1	1	1	1	0	1	1	1	1	1	1	1	0	1	1	1	1	0.91667	0.94118	0.97631	0.03751
3.3	1	1	1	1	1	1	1	0	1	1	1	1	1	1	1	0	1	1	1	1	1	1	1	0	1	1	1	1	1	1	1	0
10	1	1	1	1	1	1	1	0	1	1	1	1	1	1	1	0	1	1	1	1	1	1	1	0	1	1	1	1	1	1	1	0
30	1	1	1	1	1	1	1	0	1	1	1	1	1	1	1	0	1	1	1	1	1	1	1	0	1	1	1	1	1	1	1	0

## Sheet: Fig 3b
Toxin concentration (pM)	CSPG4 KO-TcdB1						Mean	Standard Deviation	CSPG4 KO-TcdB3						Mean	Standard Deviation
0.00017							--	--	0.02083	0.02632	0.04167	0.08511	0	0.18519	0.05985	0.06768
0.00051	0.18519	0	0.13462	0.08333	0	0.02381	0.07116	0.07687	0.12766	0	0.05556	0.1	0.04167	0	0.05415	0.05202
0.00152	0.0625	0.03448	0	0.11628	0.11538	0.19355	0.08703	0.0692	0.05405	0.07143	0.17241	0.15	0.03226	0.07692	0.09285	0.05565
0.00457	0.06897	0.08571	0.03448	0	0	0.125	0.05236	0.04994	0.14286	0.04348	0.03226	0.08	0.08333	0.11111	0.08217	0.04127
0.0137	0.21212	0.05263	0.04545	0.0625	0	0.12821	0.08349	0.07531	0.04167	0.0566	0.08	0.04545	0.03125	0.03333	0.04805	0.01811
0.041	0.05882	0.08696	0.15385	0.06452	0.025	0.08696	0.07935	0.04304	0.08696	0.06667	0.09091	0.04878	0.06452	0.05	0.06797	0.01784
0.123	0.18091	0.08889	0.09091	0.07326	0.03704	0.07636	0.09123	0.04802	0.16667	0.09091	0.15909	0.19048	0.11905	0	0.12103	0.06916
0.37	0.26667	0.38889	0.11111	0.30769	0.14815	0.17391	0.23274	0.10636	0.40909	0.24	0.33333	0.40426	0.16667	0.22222	0.29593	0.1012
1.1	0.53846	0.68966	0.70833	0.75	0.81081	0.66667	0.69399	0.09159	0.84483	0.77941	0.71429	0.80645	0.66667	0.68421	0.74931	0.07154
3.3	0.91667	0.86957	0.85	0.85294	0.84211	0.93548	0.87779	0.03891	0.85714	1	0.9589	0.96875	0.98276	0.81818	0.93096	0.0746
10	1	1	1	1	1	0.91304	0.98551	0.0355	1	1	1	1	1	1	1	0
30	1	1	1	1	1	1	1	0	1	1	1	1	1	1	1	0
100	1	1	1	1	1	1	1	0

## Sheet: Fig 3g
Toxin concentration (pM)	WT						Mean	Standard Deviation	CSPG4 KO						Mean	Standard Deviation	FZDKO						Mean	Standard Deviation
5e-05							--	--							--	--							--	--
0.00017	0.03297	0.05128	0.06383	0.09231	0.09434	0.09836	0.07218	0.02693	0	0.08696	0.02778	0.05714	0.01887	0.08333	0.04568	0.03572	--	--	--	--	--	--	--	--
0.00051	0.04839	0.10345	0.05714	0.08108	0.06557	0.06154	0.06953	0.01982	0.02703	0.025	0.06897	0.09375	0	0.04444	0.0432	0.0337	0.09524	0.04878	0.08889	0.04839	0.08621	0.05085	0.06972	0.02254
0.00152	0.09302	0.08889	0.0339	0.08065	0.05172	0.06061	0.06813	0.02326	0.07143	0.06667	0.01724	0.08696	0.07143	0.02564	0.05656	0.02818	0.07813	0.04839	0.04167	0.05263	0.10714	0.06154	0.06492	0.02422
0.00457	0.08333	0.04688	0.12857	0.06667	0.05357	0.06452	0.07392	0.02954	0.04348	0.03571	0.07143	0	0.09259	0.05172	0.04916	0.03168	0.08621	0.01587	0.09615	0.02083	0.05455	0.04819	0.05363	0.03287
0.0137	0.08333	0.08696	0.07937	0.13636	0.04651	0.11429	0.09114	0.03095	0	0.05085	0.05263	0.05357	0.02	0.0625	0.03993	0.02436	0.05172	0.04839	0.07813	0	0.03571	0.09412	0.05134	0.03297
0.041	0.41071	0.25758	0.32911	0.42254	0.40984	0.17568	0.33424	0.1004	0.12329	0	0.11111	0.06667	0.15517	0	0.07604	0.06539	0.08642	0.04348	0.10145	0.04412	0.0274	0.04615	0.05817	0.0289
0.123	0.59459	0.7027	0.77778	0.5493	0.59406	0.52055	0.62316	0.09786	0.13846	0.02174	0.1536	0.0824	0.025	0.07692	0.08302	0.05516	0.04412	0.0678	0.05	0.11111	0.0625	0.0375	0.06217	0.02649
0.37	0.85366	0.92453	0.83333	0.91781	0.9403	0.875	0.89077	0.04301	0.07813	0.07143	0.14706	0.24559	0.13433	0.17594	0.14208	0.06485	0.08571	0.06173	0.08197	0.04412	0.08065	0.08475	0.07315	0.01673
1.1	0.97403	0.98113	0.95833	0.97333	0.9863	0.99029	0.97724	0.01141	0.39024	0.64944	0.44137	0.51148	0.42185	0.35294	0.46122	0.10645	0.04819	0.06579	0.07595	0.06849	0.07042	0.07246	0.06689	0.00979
3.3	1	1	1	1	1	1	1	0	0.86957	0.92743	0.72973	0.86364	0.89367	0.83333	0.85289	0.06806	0.07407	0.2	0.10938	0.125	0.26471	0.15714	0.15505	0.0687
10	1	1	1	1	1	1	1	0	1	0.96386	0.95833	0.92708	0.98507	0.95556	0.96498	0.0253	0.69697	0.67416	0.53271	0.59155	0.62921	0.60417	0.62146	0.05934
30	1	1	1	1	1	1	1	0	1	1	1	1	1	1	1	0	0.88889	0.90244	0.92405	0.87912	0.87342	0.86441	0.88872	0.0217
90																	1	0.975	1	0.96154	1	1	0.98942	0.01693
																	1	1	1	1	1	1	1	0

## Sheet: Fig 3h
Toxin concentration (pM)	WT						Mean	Standard Deviation	CSPG4KO						Mean	Standard Deviation	FZDKO						Mean	Standard Deviation
5e-05	0.08571	0	0.05556	0.08108	0.07895	0.11111	0.06873	0.03805	--	--	--	--	--	--	--	--	0.11765	0.03125	0.06061	0	0	0.05714	0.04444	0.04451
0.00017	0.07143	0	0	0	0.04545	0.1	0.03615	0.04319	0	0.03448	0.06061	0.03125	0.05556	0.09375	0.04594	0.03178	0.05128	0.09677	0	0.07143	0	0.07692	0.0494	0.04092
0.00051	0.17391	0	0.09091	0	0.14286	0.10714	0.0858	0.07242	0	0.02941	0.05714	0	0	0	0.01443	0.02401	0	0.08824	0.1	0.06452	0.05882	0.09375	0.06755	0.03692
0.00152	0.03125	0	0.15385	0.03448	0	0.06452	0.04735	0.05752	0.06897	0.04	0.12903	0.03571	0	0	0.04562	0.04857	0.14286	0.04	0.16667	0.10345	0.07407	0.14286	0.11165	0.04814
0.00457	0.36111	0.35	0.42857	0.19048	0.26923	0.2963	0.31595	0.0827	0	0	0.06452	0.06667	0	0.12	0.04186	0.04998	0.08	0	0	0	0.16129	0.06667	0.05133	0.06489
0.0137	0.6	0.8	0.71795	0.63636	0.75	0.66667	0.69516	0.07462	0.04167	0.13636	0.11111	0	0	0.05	0.05652	0.05658	0.07895	0.15789	0.02778	0.17241	0.11905	0.09091	0.10783	0.05354
0.041	0.88095	1	0.96154	0.91667	1	0.86486	0.93734	0.05882	0.0625	0	0.08	0	0	0	0.02375	0.03721	0.23077	0.10345	0.27273	0.25926	0.28125	0.28571	0.23886	0.06922
0.123	1	1	1	1	1	1	1	0	0.12	0.09302	0.04167	0.02778	0.07143	0.03333	0.06454	0.03683	0.60606	0.66667	0.51613	0.52778	0.5	0.51282	0.55491	0.06653
0.37	1	1	1	1	1	1	1	0	0.06061	0.05882	0.34884	0.07407	0.17647	0.07143	0.13171	0.1153	0.95122	0.97778	0.97778	0.84	0.875	0.91429	0.92268	0.05668
1.1	1	1	1	1	1	1	1	0	0.4375	0.37931	0.33333	0.43478	0.39286	0.5	0.41296	0.0575	1	1	1	1	1	1	1	0
3.3	1	1	1	1	1	1	1	0	0.93939	0.88462	0.82353	0.95455	1	0.97368	0.92929	0.06464	1	1	1	1	1	1	1	0
10	1	1	1	1	1	1	1	0	1	1	1	1	1	1	1	0	1	1	1	1	1	1	1	0
30									1	1	1	1	1	1	1	0

## Sheet: Fig 3i
	WT						Mean	Standard Deviation	FZD KO						Mean	Standard Deviation	CSPG4 KO						Mean	Standard Deviation
TcdB3-1.1	0.07641	0.07787	0.06374	0.07633	0.07461	0.118	0.08116	0.01876	8.10252	11.9562	9.55533	8.52351	7.18179	8.33337	8.94211	1.66192	1.19487	1.14718	1.05447	1.21521	1.50913	1.49413	1.26916	0.18847
TcdB3-1.2	0.00927	0.00648	0.006	0.01027	0.00803	0.00907	0.00819	0.00167	0.09408	0.09896	0.10399	0.10469	0.10411	0.10528	0.10185	0.00443	1.02358	1.39185	1.45612	1.21656	1.2474	1.01027	1.2243	0.18358

[truncated: 16 more sheets: Fig 4b, Fig 4d, Fig 5a, Fig 5b, Fig 6b, Fig 6c, Fig 6d, Fig 6e, Fig7b, Fig 7c, Fig 7d, Fig S4a, Fig S4b, Fig S5, Fig S6, Fig S7b]
